# Supplementary material for: Epithelial Regeneration Ability of Crohn’s Disease Assessed Using Patient-Derived Intestinal Organoids
Source: Int J Mol Sci. 2021 Jun 2;22(11):6013. doi: 10.3390/ijms22116013 (PMC8199630; doi:10.3390/ijms22116013)
Supplement: Supplementary file 1 [file ijms-22-06013-s001.zip]

Archive with 1 entries (1 files):
- ijms-1238782-SI.pdf
